# Supplementary material for: A highly redundant BAC library of Atlantic salmon (Salmo salar): an important tool for salmon projects
Source: BMC Genomics. 2005 Apr 4;6:50. doi: 10.1186/1471-2164-6-50 (PMC1082906; doi:10.1186/1471-2164-6-50)
Supplement: Additional File 1 — Probes and associated BAC clones. A list of probes and the associated BAC clones [file 1471-2164-6-50-S1.xls]

## Sheet: List of probes and clones
Additional file 1. Probes and associated BAC clones
Putative gene	GenBank ac. no.	BAC clone ID	Finger printing contig				BHMS name	GenBank ac. no	BAC clone ID	PCR verification	Secondary hybridization results
Elongation factor 2	BG934178	142J22	19				BHMS175	AF256671	126A17	+	-
Elongation factor 2	BG934178	146M21	19				BHMS175	AF256671	77D8	+	-
Elongation factor 2	BG934178	173I14	19				BHMS175	AF256671	210F12	+	-
Elongation factor 2	BG934178	180G19	19				BHMS175	AF256671	62H8	+	-
Elongation factor 2	BG934178	203O11	19				BHMS175	AF256671	539O2	+	-
Elongation factor 2	BG934178	247C1	19				BHMS175	AF256671	605G3	+	-
Elongation factor 2	BG934178	247C12	19				BHMS175	AF256671	766P10	+	-
Elongation factor 2	BG934178	247F10	19				BHMS175	AF256671	11I18	+	+
Elongation factor 2	BG934178	273M21	19				BHMS175	AF256671	45C2	+	+
Elongation factor 2	BG934178	306I23	19				BHMS175	AF256671	45L16	+	+
Elongation factor 2	BG934178	386J23	19				BHMS175	AF256671	51F10	+	+
Elongation factor 2	BG934178	417D9	19				BHMS175	AF256671	63H20	+	+
Elongation factor 2	BG934178	420E9	19				BHMS175	AF256671	71H3	+	+
Elongation factor 2	BG934178	440C2	19				BHMS175	AF256671	174K17	+	+
Elongation factor 2	BG934178	490F17	19				BHMS175	AF256671	182P5	+	+
Elongation factor 2	BG934178	530L3	19				BHMS175	AF256671	199O13	+	+
Elongation factor 2	BG934178	556D11	19				BHMS175	AF256671	223M7	+	+
Elongation factor 2	BG934178	565F12	19				BHMS175	AF256671	252N6	+	+
Elongation factor 2	BG934178	644A5	19				BHMS175	AF256671	252P6	+	+
Elongation factor 2	BG934178	658F7	19				BHMS175	AF256671	285K10	+	+
Elongation factor 2	BG934178	65P24	19				BHMS175	AF256671	300G3	+	+
Elongation factor 2	BG934178	696C2	19				BHMS175	AF256671	327D10	+	+
Elongation factor 2	BG934178	710O5	19				BHMS175	AF256671	373F4	+	+
Elongation factor 2	BG934178	724I18	19				BHMS175	AF256671	414J4	+	+
Elongation factor 2	BG934178	732B24	19				BHMS175	AF256671	434P3	+	+
Elongation factor 2	BG934178	770O8	19				BHMS175	AF256671	449B23	+	+
Elongation factor 2	BG934178	779J4	19				BHMS175	AF256671	579A19	+	+
Elongation factor 2	BG934178	7N7	19				BHMS175	AF256671	597H18	+	+
Elongation factor 2	BG934178	22P4	27				BHMS175	AF256671	651H11	+	+
Elongation factor 2	BG934178	241J24	27				BHMS175	AF256671	668L1	+	+
Elongation factor 2	BG934178	284C2	27				BHMS175	AF256671	669E7	+	+
Elongation factor 2	BG934178	310K13	27				BHMS175	AF256671	741P23	+	+
Elongation factor 2	BG934178	331J17	27				BHMS175	AF256671	755N12	+	+
Elongation factor 2	BG934178	415J15	27				BHMS175	AF256671	758D2	+	+
Elongation factor 2	BG934178	416B19	27				BHMS175	AF256671	766D11	+	+
Elongation factor 2	BG934178	421D12	27				BHMS-189	AF256676	12O18	-	+
Elongation factor 2	BG934178	431B17	27				BHMS-189	AF256676	460B13	-	+
Elongation factor 2	BG934178	432J9	27				BHMS-189	AF256676	621K16	-	+
Elongation factor 2	BG934178	473G12	27				BHMS-189	AF256676	580C4	+	-
Elongation factor 2	BG934178	543N5	27				BHMS-189	AF256676	582N15	+	-
Elongation factor 2	BG934178	559F18	27				BHMS-189	AF256676	3C23	+	-
Elongation factor 2	BG934178	616D22	27				BHMS-189	AF256676	614J14	+	-
Elongation factor 2	BG934178	623M9	27				BHMS-189	AF256676	625F5	+	-
Elongation factor 2	BG934178	669D24	27				BHMS-189	AF256676	58C23	+	+
Elongation factor 2	BG934178	683D4	27				BHMS-189	AF256676	58P8	+	+
Elongation factor 2	BG934178	722O17	27				BHMS-189	AF256676	185K21	+	+
Elongation factor 2	BG934178	118M21	28				BHMS-189	AF256676	201H13	+	+
Elongation factor 2	BG934178	13O11	28				BHMS-189	AF256676	222E16	+	+
Elongation factor 2	BG934178	167L3	28				BHMS-189	AF256676	272F23	+	+
Elongation factor 2	BG934178	17H1	28				BHMS-189	AF256676	280C18	+	+
Elongation factor 2	BG934178	187B3	28				BHMS-189	AF256676	318K8	+	+
Elongation factor 2	BG934178	202I13	28				BHMS-189	AF256676	320K2	+	+
Elongation factor 2	BG934178	354H5	28				BHMS-189	AF256676	326C15	+	+
Elongation factor 2	BG934178	492P19	28				BHMS-189	AF256676	388O14	+	+
Elongation factor 2	BG934178	520D6	28				BHMS-189	AF256676	461F20	+	+
Elongation factor 2	BG934178	611O11	28				BHMS-189	AF256676	577F5	+	+
Elongation factor 2	BG934178	640M12	28				BHMS-189	AF256676	583D14	+	+
Elongation factor 2	BG934178	654A7	28				BHMS-189	AF256676	638P18	+	+
Elongation factor 2	BG934178	722C4	28				BHMS-189	AF256676	667A5	+	+
Elongation factor 2	BG934178	722G4	28				BHMS-189	AF256676	692P1	+	+
Elongation factor 2	BG934178	104H16	-				BHMS-189	AF256676	723K19	+	+
Elongation factor 2	BG934178	182D21	-				BHMS-189	AF256676	723L17	+	+
Elongation factor 2	BG934178	247M1	-				BHMS-189	AF256676	771B10	+	+
Elongation factor 2	BG934178	266F3	-				BHMS-189	AF256676	773N17	+	+
Elongation factor 2	BG934178	351D19	-				BHMS-201	AF256678	218D5	+	+
Elongation factor 2	BG934178	35H17	-				BHMS-201	AF256678	290O6	+	+
Elongation factor 2	BG934178	395F19	-				BHMS-201	AF256678	356K11	+	+
Elongation factor 2	BG934178	399L8	-				BHMS-201	AF256678	132D16	+	+
Elongation factor 2	BG934178	460D11	-				BHMS-201	AF256678	43I18	+	+
Elongation factor 2	BG934178	479J19	-				BHMS-201	AF256678	119F8	+	+
Elongation factor 2	BG934178	47L1	-				BHMS-201	AF256678	152H9	+	+
Elongation factor 2	BG934178	49P10	-				BHMS-201	AF256678	159O19	+	+
Elongation factor 2	BG934178	521F1	-				BHMS-201	AF256678	227C21	+	+
Elongation factor 2	BG934178	603K2	-				BHMS-201	AF256678	234D2	+	+
Elongation factor 2	BG934178	646H18	-				BHMS-201	AF256678	510N17	+	+
Elongation factor 2	BG934178	651C3	-				BHMS-201	AF256678	614K5	+	+
Elongation factor 2	BG934178	651P15	-				BHMS-201	AF256678	654P12	+	+
Elongation factor 2	BG934178	693P15	-				BHMS-255	AF256848	9N5	-	+
Elongation factor 2	BG934178	735E24	-				BHMS-255	AF256848	31K5	-	+
Eukaryotic translation initiation factor 5	BG934439	132P7	3				BHMS-255	AF256848	111C5	-	+
Eukaryotic translation initiation factor 5	BG934439	132P7	3				BHMS-255	AF256848	122K10	-	+
Eukaryotic translation initiation factor 5	BG934439	135J21	3				BHMS-255	AF256848	123C5	-	+
Eukaryotic translation initiation factor 5	BG934439	135J21	3				BHMS-255	AF256848	286B9	-	+
Eukaryotic translation initiation factor 5	BG934439	142P4	3				BHMS-255	AF256848	299M21	-	+
Eukaryotic translation initiation factor 5	BG934439	186G5	3				BHMS-255	AF256848	353A17	-	+
Eukaryotic translation initiation factor 5	BG934439	186G5	3				BHMS-255	AF256848	358K8	-	+
Eukaryotic translation initiation factor 5	BG934439	200C14	3				BHMS-255	AF256848	361C3	-	+
Eukaryotic translation initiation factor 5	BG934439	200C14	3				BHMS-255	AF256848	411D2	-	+
Eukaryotic translation initiation factor 5	BG934439	219F24	3				BHMS-255	AF256848	442E14	-	+
Eukaryotic translation initiation factor 5	BG934439	219F24	3				BHMS-255	AF256848	444P16	-	+
Eukaryotic translation initiation factor 5	BG934439	250G21	3				BHMS-255	AF256848	486B13	-	+
Eukaryotic translation initiation factor 5	BG934439	250G21	3				BHMS-255	AF256848	503G19	-	+
Eukaryotic translation initiation factor 5	BG934439	301F2	3				BHMS-255	AF256848	509K16	-	+
Eukaryotic translation initiation factor 5	BG934439	301F2	3				BHMS-255	AF256848	571J20	-	+
Eukaryotic translation initiation factor 5	BG934439	307K11	3				BHMS-255	AF256848	640C5	-	+
Eukaryotic translation initiation factor 5	BG934439	307K11	3				BHMS-255	AF256848	658C11	-	+
Eukaryotic translation initiation factor 5	BG934439	360C10	3				BHMS-255	AF256848	698B3	-	+
Eukaryotic translation initiation factor 5	BG934439	360C10	3				BHMS-255	AF256848	735O4	-	+
Eukaryotic translation initiation factor 5	BG934439	364K8	3				BHMS-255	AF256848	743K12	-	+
Eukaryotic translation initiation factor 5	BG934439	364K8	3				BHMS-255	AF256848	770B7	-	+
Eukaryotic translation initiation factor 5	BG934439	386F9	3				BHMS-255	AF256848	791E11	-	+
Eukaryotic translation initiation factor 5	BG934439	386F9	3				BHMS-278	AF256693	150P1	-	+
Eukaryotic translation initiation factor 5	BG934439	388C12	3				BHMS-278	AF256693	247K6	-	+
Eukaryotic translation initiation factor 5	BG934439	388C12	3				BHMS-278	AF256693	297I3	-	+
Eukaryotic translation initiation factor 5	BG934439	426A4	3				BHMS-278	AF256693	337K16	-	+
Eukaryotic translation initiation factor 5	BG934439	426A4	3				BHMS-278	AF256693	448K6	-	+
Eukaryotic translation initiation factor 5	BG934439	431N4	3				BHMS-278	AF256693	584C24	-	+
Eukaryotic translation initiation factor 5	BG934439	431N4	3				BHMS-278	AF256693	682L21	-	+
Eukaryotic translation initiation factor 5	BG934439	460J21	3				BHMS-278	AF256693	719A12	-	+
Eukaryotic translation initiation factor 5	BG934439	460J21	3				BHMS-289	AF256741	769O3	-	+
Eukaryotic translation initiation factor 5	BG934439	523E19	3				BHMS-289	AF256741	47K9	+	-
Eukaryotic translation initiation factor 5	BG934439	523E19	3				BHMS-289	AF256741	134B8	+	-
Eukaryotic translation initiation factor 5	BG934439	538D23	3				BHMS-289	AF256741	298L1	+	-
Eukaryotic translation initiation factor 5	BG934439	538D23	3				BHMS-289	AF256741	703H17	+	-
Eukaryotic translation initiation factor 5	BG934439	553A21	3				BHMS-289	AF256741	450E7	+	-
Eukaryotic translation initiation factor 5	BG934439	553A21	3				BHMS-289	AF256741	169J9	+	+
Eukaryotic translation initiation factor 5	BG934439	553E21	3				BHMS-289	AF256741	182H7	+	+
Eukaryotic translation initiation factor 5	BG934439	553E21	3				BHMS-289	AF256741	205I12	+	+
Eukaryotic translation initiation factor 5	BG934439	602D14	3				BHMS-289	AF256741	250D21	+	+
Eukaryotic translation initiation factor 5	BG934439	602D14	3				BHMS-289	AF256741	284A12	+	+
Eukaryotic translation initiation factor 5	BG934439	632M13	3				BHMS-289	AF256741	306G22	+	+
Eukaryotic translation initiation factor 5	BG934439	632M13	3				BHMS-289	AF256741	306L22	+	+
Eukaryotic translation initiation factor 5	BG934439	652H3	3				BHMS-289	AF256741	359O9	+	+
Eukaryotic translation initiation factor 5	BG934439	652H3	3				BHMS-289	AF256741	408P6	+	+
Eukaryotic translation initiation factor 5	BG934439	679J8	3				BHMS-289	AF256741	412P8	+	+
Eukaryotic translation initiation factor 5	BG934439	679J8	3				BHMS-289	AF256741	421O23	+	+
Eukaryotic translation initiation factor 5	BG934439	687M4	3				BHMS-289	AF256741	452M16	+	+
Eukaryotic translation initiation factor 5	BG934439	687M4	3				BHMS-289	AF256741	479J16	+	+
Eukaryotic translation initiation factor 5	BG934439	689N13	3				BHMS-289	AF256741	524M7	+	+
Eukaryotic translation initiation factor 5	BG934439	689N13	3				BHMS-289	AF256741	632A16	+	+
Eukaryotic translation initiation factor 5	BG934439	694M13	3				BHMS-289	AF256741	632A16	+	+
Eukaryotic translation initiation factor 5	BG934439	694M13	3				BHMS-289	AF256741	650D7	+	+
Eukaryotic translation initiation factor 5	BG934439	700E21	3				BHMS-289	AF256741	734P6	+	+
Eukaryotic translation initiation factor 5	BG934439	700E21	3				BHMS-304	AF256698	219E13	-	+
Eukaryotic translation initiation factor 5	BG934439	716H13	3				BHMS-304	AF256698	31H11	+	+
Eukaryotic translation initiation factor 5	BG934439	716H13	3				BHMS-304	AF256698	51O8	+	+
Eukaryotic translation initiation factor 5	BG934439	732N15	3				BHMS-304	AF256698	111B21	+	+
Eukaryotic translation initiation factor 5	BG934439	734G17	3				BHMS-304	AF256698	200I12	+	+
Eukaryotic translation initiation factor 5	BG934439	734G17	3				BHMS-304	AF256698	228J3	+	+
Eukaryotic translation initiation factor 5	BG934439	737E15	3				BHMS-304	AF256698	251M7	+	+
Eukaryotic translation initiation factor 5	BG934439	737E15	3				BHMS-304	AF256698	308K16	+	+
Eukaryotic translation initiation factor 5	BG934439	738F4	3				BHMS-304	AF256698	368N5	+	+
Eukaryotic translation initiation factor 5	BG934439	738F4	3				BHMS-304	AF256698	386K1	+	+
Eukaryotic translation initiation factor 5	BG934439	738I16	3				BHMS-304	AF256698	447L12	+	+
Eukaryotic translation initiation factor 5	BG934439	738I16	3				BHMS-304	AF256698	483L14	+	+
Eukaryotic translation initiation factor 5	BG934439	739L15	3				BHMS-304	AF256698	503O22	+	+
Eukaryotic translation initiation factor 5	BG934439	739L15	3				BHMS-304	AF256698	523L1	+	+
Eukaryotic translation initiation factor 5	BG934439	787F18	3				BHMS-304	AF256698	524I19	+	+
Eukaryotic translation initiation factor 5	BG934439	787F18	3				BHMS-304	AF256698	527E9	+	+
Eukaryotic translation initiation factor 5	BG934439	791M4	3				BHMS-304	AF256698	618K14	+	+
Eukaryotic translation initiation factor 5	BG934439	791M4	3				BHMS-304	AF256698	687B24	+	+
Eukaryotic translation initiation factor 5	BG934439	801B24	3				BHMS-304	AF256698	756J13	+	+
Eukaryotic translation initiation factor 5	BG934439	801B24	3				BHMS-304	AF256698	134N1	+	-
Eukaryotic translation initiation factor 5	BG934439	804H18	3				BHMS-304	AF256698	354E1	+	-
Eukaryotic translation initiation factor 5	BG934439	804H18	3				BHMS-304	AF256698	589E5	+	-
Eukaryotic translation initiation factor 5	BG934439	98K8	3				BHMS-304	AF256698	800H17	+	-
Eukaryotic translation initiation factor 5	BG934439	98K8	3				BHMS-304	AF256698	806H2	+	-
Eukaryotic translation initiation factor 5	BG934439	225L21	42				BHMS-304	AF256698	738H11	+	-
Eukaryotic translation initiation factor 5	BG934439	225L21	42				BHMS-304	AF256698	684K14	+	-
Eukaryotic translation initiation factor 5	BG934439	362L18	42				BHMS-330	AF256748	749G8	+	-
Eukaryotic translation initiation factor 5	BG934439	362L18	42				BHMS-330	AF256748	26A24	+	+
Eukaryotic translation initiation factor 5	BG934439	426C6	42				BHMS-330	AF256748	106I22	+	+
Eukaryotic translation initiation factor 5	BG934439	426C6	42				BHMS-330	AF256748	107A8	+	+
Eukaryotic translation initiation factor 5	BG934439	490G12	42				BHMS-330	AF256748	227P13	+	+
Eukaryotic translation initiation factor 5	BG934439	490G12	42				BHMS-330	AF256748	364F15	+	+
Eukaryotic translation initiation factor 5	BG934439	678H15	42				BHMS-330	AF256748	425O9	+	+
Eukaryotic translation initiation factor 5	BG934439	678H15	42				BHMS-330	AF256748	448A13	+	+
Eukaryotic translation initiation factor 5	BG934439	14E21	-				BHMS-330	AF256748	458J1	+	+
Eukaryotic translation initiation factor 5	BG934439	14E21	-				BHMS-330	AF256748	462G19	+	+
Eukaryotic translation initiation factor 5	BG934439	629H4	-				BHMS-330	AF256748	558C6	+	+
Ubiquitin	BG935804	112E17	1				BHMS-330	AF256748	703H3	+	+
Ubiquitin	BG935804	124G6	1				BHMS-330	AF256748	785C14	+	+
Ubiquitin	BG935804	126A4	1				BHMS-337	AF256750	6P9	-	+
Ubiquitin	BG935804	127C4	1				BHMS-337	AF256750	52I21	-	+
Ubiquitin	BG935804	170P20	1				BHMS-337	AF256750	60A5	-	+
Ubiquitin	BG935804	178G1	1				BHMS-337	AF256750	115A11	-	+
Ubiquitin	BG935804	210D7	1				BHMS-337	AF256750	129I22	-	+
Ubiquitin	BG935804	223E8	1				BHMS-337	AF256750	324J13	-	+
Ubiquitin	BG935804	223N12	1				BHMS-337	AF256750	327C7	-	+
Ubiquitin	BG935804	231H2	1				BHMS-337	AF256750	490F13	-	+
Ubiquitin	BG935804	234I24	1				BHMS-337	AF256750	527A7	-	+
Ubiquitin	BG935804	236M13	1				BHMS-337	AF256750	591A16	-	+
Ubiquitin	BG935804	238A24	1				BHMS-337	AF256750	624B20	-	+
Ubiquitin	BG935804	261C7	1				BHMS-337	AF256750	626F16	-	+
Ubiquitin	BG935804	262F23	1				BHMS-337	AF256750	733N1	-	+
Ubiquitin	BG935804	297L17	1				BHMS-337	AF256750	772A23	-	+
Ubiquitin	BG935804	31B18	1				BHMS-337	AF256750	777C15	-	+
Ubiquitin	BG935804	327N22	1				BHMS-337	AF256750	784L12	-	+
Ubiquitin	BG935804	328M10	1				BHMS-337	AF256750	74G16	+	-
Ubiquitin	BG935804	335J7	1				BHMS-337	AF256750	304M8	+	-
Ubiquitin	BG935804	352D18	1				BHMS-337	AF256750	455E6	+	-
Ubiquitin	BG935804	354B2	1				BHMS-337	AF256750	498H23	+	-
Ubiquitin	BG935804	35M16	1				BHMS-337	AF256750	83B24	+	-
Ubiquitin	BG935804	368F10	1				BHMS-337	AF256750	278M7	+	-
Ubiquitin	BG935804	369G18	1				BHMS-337	AF256750	334D19	+	-
Ubiquitin	BG935804	377I14	1				BHMS-337	AF256750	380O4	+	-
Ubiquitin	BG935804	400B17	1				BHMS-337	AF256750	580F6	+	-
Ubiquitin	BG935804	415L2	1				BHMS-337	AF256750	3C23	+	-
Ubiquitin	BG935804	418E20	1				BHMS-337	AF256750	472J9	+	-
Ubiquitin	BG935804	425K14	1				BHMS-337	AF256750	512O5	+	-
Ubiquitin	BG935804	441G16	1				BHMS-337	AF256750	537C12	+	-
Ubiquitin	BG935804	479A17	1				BHMS-337	AF256750	584C21	+	-
Ubiquitin	BG935804	486B16	1				BHMS-337	AF256750	15O18	+	-
Ubiquitin	BG935804	489D19	1				BHMS-337	AF256750	111P24	+	-
Ubiquitin	BG935804	501N18	1				BHMS-337	AF256750	180P5	+	-
Ubiquitin	BG935804	533C12	1				BHMS-337	AF256750	119G10	+	-
Ubiquitin	BG935804	537I7	1				BHMS-337	AF256750	521C10	+	-
Ubiquitin	BG935804	540F3	1				BHMS-337	AF256750	601D3	+	-
Ubiquitin	BG935804	551M12	1				BHMS-337	AF256750	653E16	+	-
Ubiquitin	BG935804	555B9	1				BHMS-337	AF256750	699K13	+	-
Ubiquitin	BG935804	559G10	1				BHMS-337	AF256750	782N10	+	-
Ubiquitin	BG935804	566M19	1				BHMS-337	AF256750	678D20	+	-
Ubiquitin	BG935804	596I10	1				BHMS-337	AF256750	733H10	+	-
Ubiquitin	BG935804	599I14	1				BHMS-337	AF256750	625P6	+	-
Ubiquitin	BG935804	59A22	1				BHMS-337	AF256750	734O5	+	-
Ubiquitin	BG935804	638C12	1				BHMS-337	AF256750	810E1	+	-
Ubiquitin	BG935804	656G20	1				BHMS-337	AF256750	771O9	+	-
Ubiquitin	BG935804	659K9	1				BHMS-337	AF256750	15I2	+	+
Ubiquitin	BG935804	665O7	1				BHMS-337	AF256750	58F22	+	+
Ubiquitin	BG935804	702D7	1				BHMS-337	AF256750	186P11	+	+
Ubiquitin	BG935804	704K24	1				BHMS-337	AF256750	296A21	+	+
Ubiquitin	BG935804	725G15	1				BHMS-337	AF256750	327C7	+	+
Ubiquitin	BG935804	805D5	1				BHMS-349	AF256746	459G9	+	-
Ubiquitin	BG935804	84N6	1				BHMS-349	AF256746	390B12	+	-
Ubiquitin	BG935804	499F12	9				BHMS-349	AF256746	676J11	+	-
Ubiquitin	BG935804	526E17	9				BHMS-349	AF256746	718K19	+	-
Ubiquitin	BG935804	674A10	9				BHMS-349	AF256746	22K16	+	+
Ubiquitin	BG935804	281M8	22				BHMS-349	AF256746	40P4	+	+
Ubiquitin	BG935804	725N23	53				BHMS-349	AF256746	56N24	+	+
Ubiquitin	BG935804	208C8	77				BHMS-349	AF256746	158F9	+	+
Ubiquitin	BG935804	434F15	77				BHMS-349	AF256746	169K22	+	+
Ubiquitin	BG935804	294P10	-				BHMS-349	AF256746	264P22	+	+
Ubiquitin	BG935804	378M18	-				BHMS-349	AF256746	285H4	+	+
Ubiquitin	BG935804	382B2	-				BHMS-349	AF256746	433J7	+	+
Ubiquitin	BG935804	46P24	-				BHMS-349	AF256746	492B5	+	+
Ubiquitin	BG935804	500I9	-				BHMS-349	AF256746	576E3	+	+
Ubiquitin	BG935804	555D7	-				BHMS-349	AF256746	619F18	+	+
Ubiquitin	BG935804	566O19	-				BHMS-349	AF256746	652L13	+	+
Ubiquitin	BG935804	703E12	-				BHMS-349	AF256746	655K11	+	+
Phosphate transfer protein	BG934353	100L17	4				BHMS-349	AF256746	658E22	+	+
Phosphate transfer protein	BG934353	109P13	4				BHMS-349	AF256746	666N19	+	+
Phosphate transfer protein	BG934353	184E14	4				BHMS-349	AF256746	670I23	+	+
Phosphate transfer protein	BG934353	196A12	4				BHMS-349	AF256746	708N24	+	+
Phosphate transfer protein	BG934353	269E14	4				BHMS-349	AF256746	734H2	+	+
Phosphate transfer protein	BG934353	282A3	4				BHMS-349	AF256746	737L6	+	+
Phosphate transfer protein	BG934353	312K22	4				BHMS-349	AF256746	743G15	+	+
Phosphate transfer protein	BG934353	335M23	4				BHMS-349	AF256746	757H9	+	+
Phosphate transfer protein	BG934353	37M10	4				BHMS-349	AF256746	767D16	+	+
Phosphate transfer protein	BG934353	388C20	4				BHMS-349	AF256746	779G17	+	+
Phosphate transfer protein	BG934353	403P3	4				BHMS-396	AF256714	749I12	-	+
Phosphate transfer protein	BG934353	406K14	4				BHMS-396	AF256714	58O14	+	-
Phosphate transfer protein	BG934353	421F19	4				BHMS-396	AF256714	60F5	+	+
Phosphate transfer protein	BG934353	427J4	4				BHMS-396	AF256714	592C6	+	+
Phosphate transfer protein	BG934353	442L10	4				BHMS-396	AF256714	543M20	+	+
Phosphate transfer protein	BG934353	443A23	4				BHMS-429	AF256719	21B23	+	+
Phosphate transfer protein	BG934353	499M7	4				BHMS-429	AF256719	30P10	+	+
Phosphate transfer protein	BG934353	499N2	4				BHMS-429	AF256719	33K2	+	+
Phosphate transfer protein	BG934353	508B7	4				BHMS-429	AF256719	130P14	+	+
Phosphate transfer protein	BG934353	50J9	4				BHMS-429	AF256719	172G20	+	+
Phosphate transfer protein	BG934353	539F19	4				BHMS-429	AF256719	199F19	+	+
Phosphate transfer protein	BG934353	546C2	4				BHMS-429	AF256719	210D2	+	+
Phosphate transfer protein	BG934353	563D21	4				BHMS-429	AF256719	236N5	+	+
Phosphate transfer protein	BG934353	620F17	4				BHMS-429	AF256719	251C12	+	+
Phosphate transfer protein	BG934353	663D13	4				BHMS-429	AF256719	257G17	+	+
Phosphate transfer protein	BG934353	667I6	4				BHMS-429	AF256719	279M16	+	+
Phosphate transfer protein	BG934353	680A4	4				BHMS-429	AF256719	287D8	+	+
Phosphate transfer protein	BG934353	724D3	4				BHMS-429	AF256719	316H8	+	+
Phosphate transfer protein	BG934353	730P13	4				BHMS-429	AF256719	316N17	+	+
Phosphate transfer protein	BG934353	735M19	4				BHMS-429	AF256719	361K24	+	+
Phosphate transfer protein	BG934353	762J8	4				BHMS-429	AF256719	373H8	+	+
Phosphate transfer protein	BG934353	117O23	11				BHMS-429	AF256719	413I5	+	+
Phosphate transfer protein	BG934353	127J6	11				BHMS-429	AF256719	448O22	+	+
Phosphate transfer protein	BG934353	151N24	11				BHMS-429	AF256719	482N10	+	+
Phosphate transfer protein	BG934353	160B23	11				BHMS-429	AF256719	502J17	+	+
Phosphate transfer protein	BG934353	177A11	11				BHMS-429	AF256719	506B16	+	+
Phosphate transfer protein	BG934353	180H1	11				BHMS-429	AF256719	506P13	+	+
Phosphate transfer protein	BG934353	180J3	11				BHMS-429	AF256719	508D19	+	+
Phosphate transfer protein	BG934353	207A9	11				BHMS-429	AF256719	513P8	+	+
Phosphate transfer protein	BG934353	225J21	11				BHMS-429	AF256719	514K10	+	+
Phosphate transfer protein	BG934353	24D18	11				BHMS-429	AF256719	535H10	+	+
Phosphate transfer protein	BG934353	254B18	11				BHMS-429	AF256719	574D14	+	+
Phosphate transfer protein	BG934353	331O4	11				BHMS-429	AF256719	593H1	+	+
Phosphate transfer protein	BG934353	356M22	11				BHMS-429	AF256719	616G6	+	+
Phosphate transfer protein	BG934353	356P14	11				BHMS-429	AF256719	654M17	+	+
Phosphate transfer protein	BG934353	360G9	11				BHMS-429	AF256719	656P20	+	+
Phosphate transfer protein	BG934353	363I3	11				BHMS-429	AF256719	659P2	+	+
Phosphate transfer protein	BG934353	36F18	11				BHMS-429	AF256719	673B22	+	+
Phosphate transfer protein	BG934353	375I17	11				BHMS-429	AF256719	696E19	+	+
Phosphate transfer protein	BG934353	425B4	11				BHMS-429	AF256719	700P20	+	+
Phosphate transfer protein	BG934353	425J20	11				BHMS-429	AF256719	705M21	+	+
Phosphate transfer protein	BG934353	457J2	11				BHMS-429	AF256719	715A5	+	+
Phosphate transfer protein	BG934353	45G11	11				BHMS-429	AF256719	715B15	+	+
Phosphate transfer protein	BG934353	465G7	11				BHMS-429	AF256719	724C2	+	+
Phosphate transfer protein	BG934353	466N1	11				BHMS-429	AF256719	729H12	+	+
Phosphate transfer protein	BG934353	473O13	11				BHMS-429	AF256719	737A18	+	+
Phosphate transfer protein	BG934353	478G16	11				BHMS-429	AF256719	788E19	+	+
Phosphate transfer protein	BG934353	490B22	11				BHMS-429	AF256719	376B11	+	-
Phosphate transfer protein	BG934353	530C15	11				BHMS-429	AF256719	275K13	+	-
Phosphate transfer protein	BG934353	532C8	11				BHMS-429	AF256719	308I24	+	-
Phosphate transfer protein	BG934353	548C20	11				BHMS-429	AF256719	522D19	+	-
Phosphate transfer protein	BG934353	548O20	11				BHMS-429	AF256719	524P7	+	-
Phosphate transfer protein	BG934353	569G5	11				BHMS-429	AF256719	102D24	+	-
Phosphate transfer protein	BG934353	589O21	11				BHMS-429	AF256719	143A6	+	-
Phosphate transfer protein	BG934353	594K4	11				BHMS-429	AF256719	223G7	+	-
Phosphate transfer protein	BG934353	618G9	11				BHMS-429	AF256719	164C8	+	-
Phosphate transfer protein	BG934353	669L12	11				BHMS-429	AF256719	223G18	+	-
Phosphate transfer protein	BG934353	67N7	11				BHMS-429	AF256719	18J1	+	-
Phosphate transfer protein	BG934353	735L21	11				BHMS-429	AF256719	296A21	+	-
Phosphate transfer protein	BG934353	738N8	11				BHMS-429	AF256719	431G19	+	-
Phosphate transfer protein	BG934353	747I14	11				BHMS-429	AF256719	554N13	+	-
Phosphate transfer protein	BG934353	753M23	11				BHMS-429	AF256719	19O6	+	-
Phosphate transfer protein	BG934353	759C20	11				BHMS-429	AF256719	561G3	+	-
Phosphate transfer protein	BG934353	763F22	11				BHMS-429	AF256719	632H21	+	-
Phosphate transfer protein	BG934353	772J6	11				BHMS-429	AF256719	730B15	+	-
Phosphate transfer protein	BG934353	792L11	11				BHMS-429	AF256719	709C15	+	-
Phosphate transfer protein	BG934353	82J13	11				BHMS-429	AF256719	750I10	+	-
Phosphate transfer protein	BG934353	8C9	11				BHMS-429	AF256719	792D6	+	-
Phosphate transfer protein	BG934353	116D13	35				BHMS-429	AF256719	804I16	+	-
Phosphate transfer protein	BG934353	217N11	35				BHMS-429	AF256719	644J6	+	-
Phosphate transfer protein	BG934353	227P10	35				BHMS-429	AF256719	681P19	+	-
Phosphate transfer protein	BG934353	247O10	35				BHMS-429	AF256719	718B19	+	-
Phosphate transfer protein	BG934353	328K10	35				BHMS-429	AF256719	805E14	+	-
Phosphate transfer protein	BG934353	467N4	35				BHMS-429	AF256719	794J23	+	-
Phosphate transfer protein	BG934353	518H3	35				BHMS-429	AF256719	450E7	+	-
Phosphate transfer protein	BG934353	685A19	35
Phosphate transfer protein	BG934353	254L16	44
Phosphate transfer protein	BG934353	393B9	44
Phosphate transfer protein	BG934353	553D15	44						Positive	+
Phosphate transfer protein	BG934353	794E6	44						Negative	-
Phosphate transfer protein	BG934353	609P18	79
Phosphate transfer protein	BG934353	8P19	79
Phosphate transfer protein	BG934353	492N16	82
Phosphate transfer protein	BG934353	623F17	82
Phosphate transfer protein	BG934353	213P17	-
Phosphate transfer protein	BG934353	276I15	-
Phosphate transfer protein	BG934353	291C18	-
Phosphate transfer protein	BG934353	328K13	-
Phosphate transfer protein	BG934353	490I8	-
Phosphate transfer protein	BG934353	595H7	-
Phosphate transfer protein	BG934353	608N8	-
Phosphate transfer protein	BG934353	618A22	-
Phosphate transfer protein	BG934353	626J1	-
Phosphate transfer protein	BG934353	663E13	-
Phosphate transfer protein	BG934353	671M18	-
Phosphate transfer protein	BG934353	680O2	-
Phosphate transfer protein	BG934353	691L14	-
Phosphate transfer protein	BG934353	93D16	-
cyclin L ania-6a	BG935917	242B14	-
cyclin L ania-6a	BG935917	402F23	-
cyclin L ania-6a	BG935917	526D22	-
cyclin L ania-6a	BG935917	633P15	-
cyclin L ania-6a	BG935917	665G7	-
cyclin L ania-6a	BG935917	800O8	-
Retinal rod opsin	AF201470	112M22	9
Retinal rod opsin	AF201470	125J23	9
Retinal rod opsin	AF201470	128H23	9
Retinal rod opsin	AF201470	132N11	9
Retinal rod opsin	AF201470	142K5	9
Retinal rod opsin	AF201470	157H7	9
Retinal rod opsin	AF201470	167D1	9
Retinal rod opsin	AF201470	180D16	9
Retinal rod opsin	AF201470	215G2	9
Retinal rod opsin	AF201470	240H8	9
Retinal rod opsin	AF201470	246F12	9
Retinal rod opsin	AF201470	25J4	9
Retinal rod opsin	AF201470	262A24	9
Retinal rod opsin	AF201470	270F7	9
Retinal rod opsin	AF201470	288L6	9
Retinal rod opsin	AF201470	292H17	9
Retinal rod opsin	AF201470	296A1	9
Retinal rod opsin	AF201470	296C10	9
Retinal rod opsin	AF201470	2H16	9
Retinal rod opsin	AF201470	309L9	9
Retinal rod opsin	AF201470	312D12	9
Retinal rod opsin	AF201470	317G19	9
Retinal rod opsin	AF201470	326A21	9
Retinal rod opsin	AF201470	350C5	9
Retinal rod opsin	AF201470	353K3	9
Retinal rod opsin	AF201470	360L17	9
Retinal rod opsin	AF201470	371E8	9
Retinal rod opsin	AF201470	380C7	9
Retinal rod opsin	AF201470	454G4	9
Retinal rod opsin	AF201470	46I21	9
Retinal rod opsin	AF201470	492O20	9
Retinal rod opsin	AF201470	501C10	9
Retinal rod opsin	AF201470	501H4	9
Retinal rod opsin	AF201470	504L24	9
Retinal rod opsin	AF201470	505N1	9
Retinal rod opsin	AF201470	520K9	9
Retinal rod opsin	AF201470	524E6	9
Retinal rod opsin	AF201470	538G5	9
Retinal rod opsin	AF201470	547J22	9
Retinal rod opsin	AF201470	592N13	9
Retinal rod opsin	AF201470	609F23	9
Retinal rod opsin	AF201470	624O4	9
Retinal rod opsin	AF201470	631L19	9
Retinal rod opsin	AF201470	635G3	9
Retinal rod opsin	AF201470	647G23	9
Retinal rod opsin	AF201470	668M17	9
Retinal rod opsin	AF201470	67L10	9
Retinal rod opsin	AF201470	680H19	9
Retinal rod opsin	AF201470	69H13	9
Retinal rod opsin	AF201470	701D11	9
Retinal rod opsin	AF201470	702G22	9
Retinal rod opsin	AF201470	708H8	9
Retinal rod opsin	AF201470	720A9	9
Retinal rod opsin	AF201470	726H8	9
Retinal rod opsin	AF201470	733F1	9
Retinal rod opsin	AF201470	739F15	9
Retinal rod opsin	AF201470	739M7	9
Retinal rod opsin	AF201470	756G24	9
Retinal rod opsin	AF201470	759C4	9
Retinal rod opsin	AF201470	760A20	9
Retinal rod opsin	AF201470	81O24	9
Retinal rod opsin	AF201470	83P20	9
Retinal rod opsin	AF201470	90H9	9
Retinal rod opsin	AF201470	94E12	9
Retinal rod opsin	AF201470	146B15	14
Retinal rod opsin	AF201470	242M21	14
Retinal rod opsin	AF201470	385K7	14
Retinal rod opsin	AF201470	405C17	14
Retinal rod opsin	AF201470	413L22	14
Retinal rod opsin	AF201470	429P5	14
Retinal rod opsin	AF201470	485B22	14
Retinal rod opsin	AF201470	490D8	14
Retinal rod opsin	AF201470	503N24	14
Retinal rod opsin	AF201470	512J10	14
Retinal rod opsin	AF201470	51D6	14
Retinal rod opsin	AF201470	607N1	14
Retinal rod opsin	AF201470	657C11	14
Retinal rod opsin	AF201470	657E6	14
Retinal rod opsin	AF201470	716J22	14
Retinal rod opsin	AF201470	801J5	14
Retinal rod opsin	AF201470	806L24	14
Retinal rod opsin	AF201470	36M21	58
Retinal rod opsin	AF201470	416B16	58
Retinal rod opsin	AF201470	696M13	58
Retinal rod opsin	AF201470	136P5	-
Retinal rod opsin	AF201470	143C4	-
Retinal rod opsin	AF201470	174A12	-
Retinal rod opsin	AF201470	179P1	-
Retinal rod opsin	AF201470	181H15	-
Retinal rod opsin	AF201470	234C2	-
Retinal rod opsin	AF201470	259K20	-
Retinal rod opsin	AF201470	261P9	-
Retinal rod opsin	AF201470	328I2	-
Retinal rod opsin	AF201470	401M4	-
Retinal rod opsin	AF201470	452B20	-
Retinal rod opsin	AF201470	462F14	-
Retinal rod opsin	AF201470	464O4	-
Retinal rod opsin	AF201470	471P6	-
Retinal rod opsin	AF201470	524O23	-
Retinal rod opsin	AF201470	794J3	-
Myostatin, isoform II	AJ344158	106A22	6
Myostatin, isoform II	AJ344158	107F9	6
Myostatin, isoform II	AJ344158	138M22	6
Myostatin, isoform II	AJ344158	147O4	6
Myostatin, isoform II	AJ344158	181M18	6
Myostatin, isoform II	AJ344158	196D18	6
Myostatin, isoform II	AJ344158	196P4	6
Myostatin, isoform II	AJ344158	222N22	6
Myostatin, isoform II	AJ344158	242G5	6
Myostatin, isoform II	AJ344158	281H17	6
Myostatin, isoform II	AJ344158	321L18	6
Myostatin, isoform II	AJ344158	333N21	6
Myostatin, isoform II	AJ344158	338A15	6
Myostatin, isoform II	AJ344158	346C16	6
Myostatin, isoform II	AJ344158	358C24	6
Myostatin, isoform II	AJ344158	366B18	6
Myostatin, isoform II	AJ344158	370B15	6
Myostatin, isoform II	AJ344158	401O10	6
Myostatin, isoform II	AJ344158	405C19	6
Myostatin, isoform II	AJ344158	437H11	6
Myostatin, isoform II	AJ344158	467B2	6
Myostatin, isoform II	AJ344158	473J24	6
Myostatin, isoform II	AJ344158	49A18	6
Myostatin, isoform II	AJ344158	541C11	6
Myostatin, isoform II	AJ344158	554C8	6
Myostatin, isoform II	AJ344158	590L19	6
Myostatin, isoform II	AJ344158	609B3	6
Myostatin, isoform II	AJ344158	632O9	6
Myostatin, isoform II	AJ344158	633G1	6
Myostatin, isoform II	AJ344158	655N17	6
Myostatin, isoform II	AJ344158	67O17	6
Myostatin, isoform II	AJ344158	702B11	6
Myostatin, isoform II	AJ344158	704M24	6
Myostatin, isoform II	AJ344158	762D16	6
Myostatin, isoform II	AJ344158	764N8	6
Myostatin, isoform II	AJ344158	772C2	6
Myostatin, isoform II	AJ344158	797I20	6
Myostatin, isoform II	AJ344158	806I4	6
Myostatin, isoform II	AJ344158	813B12	6
Myostatin, isoform II	AJ344158	82O20	6
Myostatin, isoform II	AJ344158	89C14	6
Myostatin, isoform II	AJ344158	93A24	6
Myostatin, isoform II	AJ344158	250B12	12
Myostatin, isoform II	AJ344158	301K10	12
Myostatin, isoform II	AJ344158	362M1	12
Myostatin, isoform II	AJ344158	377C5	12
Myostatin, isoform II	AJ344158	382I7	12
Myostatin, isoform II	AJ344158	382K8	12
Myostatin, isoform II	AJ344158	383C1	12
Myostatin, isoform II	AJ344158	408L21	12
Myostatin, isoform II	AJ344158	420E17	12
Myostatin, isoform II	AJ344158	433J1	12
Myostatin, isoform II	AJ344158	449H1	12
Myostatin, isoform II	AJ344158	475J16	12
Myostatin, isoform II	AJ344158	491B3	12
Myostatin, isoform II	AJ344158	522L9	12
Myostatin, isoform II	AJ344158	532J16	12
Myostatin, isoform II	AJ344158	561M8	12
Myostatin, isoform II	AJ344158	569C19	12
Myostatin, isoform II	AJ344158	608E7	12
Myostatin, isoform II	AJ344158	658L15	12
Myostatin, isoform II	AJ344158	670A9	12
Myostatin, isoform II	AJ344158	759J12	12
Myostatin, isoform II	AJ344158	778K18	12
Myostatin, isoform II	AJ344158	103M20	22
Myostatin, isoform II	AJ344158	144A11	22
Myostatin, isoform II	AJ344158	145E21	22
Myostatin, isoform II	AJ344158	191G15	22
Myostatin, isoform II	AJ344158	234E18	22
Myostatin, isoform II	AJ344158	263L9	22
Myostatin, isoform II	AJ344158	31P10	22
Myostatin, isoform II	AJ344158	330F23	22
Myostatin, isoform II	AJ344158	386D18	22
Myostatin, isoform II	AJ344158	489K24	22
Myostatin, isoform II	AJ344158	520G23	22
Myostatin, isoform II	AJ344158	586A7	22
Myostatin, isoform II	AJ344158	75O22	22
Myostatin, isoform II	AJ344158	772M15	22
Myostatin, isoform II	AJ344158	811M14	22
Myostatin, isoform II	AJ344158	93M21	22
Myostatin, isoform II	AJ344158	93N21	22
Myostatin, isoform II	AJ344158	332J14	31
Myostatin, isoform II	AJ344158	146G1	39
Myostatin, isoform II	AJ344158	180D9	39
Myostatin, isoform II	AJ344158	185M6	39
Myostatin, isoform II	AJ344158	213K3	39
Myostatin, isoform II	AJ344158	218J9	39
Myostatin, isoform II	AJ344158	274G17	39
Myostatin, isoform II	AJ344158	642F20	39
Myostatin, isoform II	AJ344158	778L17	39
Myostatin, isoform II	AJ344158	802F4	39
Myostatin, isoform II	AJ344158	98F7	39
Myostatin, isoform II	AJ344158	396O9	71
Myostatin, isoform II	AJ344158	799P16	71
Myostatin, isoform II	AJ344158	175G6	-
Myostatin, isoform II	AJ344158	179D21	-
Myostatin, isoform II	AJ344158	179L9	-
Myostatin, isoform II	AJ344158	185F22	-
Myostatin, isoform II	AJ344158	420F23	-
Myostatin, isoform II	AJ344158	512A22	-
Myostatin, isoform II	AJ344158	653B21	-
Myostatin, isoform II	AJ344158	68P9	-
Myostatin, isoform II	AJ344158	749C19	-
Myostatin, isoform II	AJ344158	753G2	-
Actin related protein (P16arc)	BG936489	12A19	2
Actin related protein (P16arc)	BG936489	138O3	2
Actin related protein (P16arc)	BG936489	145B2	2
Actin related protein (P16arc)	BG936489	172D5	2
Actin related protein (P16arc)	BG936489	185A18	2
Actin related protein (P16arc)	BG936489	207C24	2
Actin related protein (P16arc)	BG936489	210K5	2
Actin related protein (P16arc)	BG936489	231I16	2
Actin related protein (P16arc)	BG936489	248B10	2
Actin related protein (P16arc)	BG936489	260F8	2
Actin related protein (P16arc)	BG936489	261A7	2
Actin related protein (P16arc)	BG936489	261L18	2
Actin related protein (P16arc)	BG936489	276B13	2
Actin related protein (P16arc)	BG936489	291L1	2
Actin related protein (P16arc)	BG936489	319F6	2
Actin related protein (P16arc)	BG936489	322P13	2
Actin related protein (P16arc)	BG936489	331J16	2
Actin related protein (P16arc)	BG936489	349B12	2
Actin related protein (P16arc)	BG936489	386H6	2
Actin related protein (P16arc)	BG936489	420C16	2
Actin related protein (P16arc)	BG936489	423C7	2
Actin related protein (P16arc)	BG936489	446I18	2
Actin related protein (P16arc)	BG936489	456C16	2
Actin related protein (P16arc)	BG936489	458P11	2
Actin related protein (P16arc)	BG936489	470A7	2
Actin related protein (P16arc)	BG936489	525L1	2
Actin related protein (P16arc)	BG936489	533M23	2
Actin related protein (P16arc)	BG936489	581G5	2
Actin related protein (P16arc)	BG936489	583B6	2
Actin related protein (P16arc)	BG936489	593F21	2
Actin related protein (P16arc)	BG936489	619N9	2
Actin related protein (P16arc)	BG936489	620D11	2
Actin related protein (P16arc)	BG936489	633D12	2
Actin related protein (P16arc)	BG936489	646D13	2
Actin related protein (P16arc)	BG936489	667B10	2
Actin related protein (P16arc)	BG936489	66G5	2
Actin related protein (P16arc)	BG936489	690J2	2
Actin related protein (P16arc)	BG936489	721J17	2
Actin related protein (P16arc)	BG936489	721N17	2
Actin related protein (P16arc)	BG936489	727D14	2
Actin related protein (P16arc)	BG936489	727K15	2
Actin related protein (P16arc)	BG936489	727O17	2
Actin related protein (P16arc)	BG936489	728K23	2
Actin related protein (P16arc)	BG936489	735I18	2
Actin related protein (P16arc)	BG936489	745C23	2
Actin related protein (P16arc)	BG936489	761P18	2
Actin related protein (P16arc)	BG936489	786G13	2
Actin related protein (P16arc)	BG936489	794K8	2
Actin related protein (P16arc)	BG936489	794M9	2
Actin related protein (P16arc)	BG936489	88P4	2
Actin related protein (P16arc)	BG936489	96M19	2
Actin related protein (P16arc)	BG936489	126F13	15
Actin related protein (P16arc)	BG936489	15A13	15
Actin related protein (P16arc)	BG936489	166J20	15
Actin related protein (P16arc)	BG936489	200N17	15
Actin related protein (P16arc)	BG936489	211F1	15
Actin related protein (P16arc)	BG936489	240M7	15
Actin related protein (P16arc)	BG936489	272F5	15
Actin related protein (P16arc)	BG936489	296N10	15
Actin related protein (P16arc)	BG936489	362N6	15
Actin related protein (P16arc)	BG936489	381C6	15
Actin related protein (P16arc)	BG936489	410B1	15
Actin related protein (P16arc)	BG936489	415E14	15
Actin related protein (P16arc)	BG936489	417E13	15
Actin related protein (P16arc)	BG936489	419F19	15
Actin related protein (P16arc)	BG936489	424L3	15
Actin related protein (P16arc)	BG936489	433A8	15
Actin related protein (P16arc)	BG936489	451N8	15
Actin related protein (P16arc)	BG936489	466H5	15
Actin related protein (P16arc)	BG936489	476M18	15
Actin related protein (P16arc)	BG936489	522E18	15
Actin related protein (P16arc)	BG936489	544C19	15
Actin related protein (P16arc)	BG936489	552D17	15
Actin related protein (P16arc)	BG936489	559C3	15
Actin related protein (P16arc)	BG936489	565L19	15
Actin related protein (P16arc)	BG936489	571G14	15
Actin related protein (P16arc)	BG936489	577B21	15
Actin related protein (P16arc)	BG936489	577H8	15
Actin related protein (P16arc)	BG936489	617F20	15
Actin related protein (P16arc)	BG936489	696I12	15
Actin related protein (P16arc)	BG936489	712M13	15
Actin related protein (P16arc)	BG936489	728K6	15
Actin related protein (P16arc)	BG936489	736E3	15
Actin related protein (P16arc)	BG936489	740L20	15
Actin related protein (P16arc)	BG936489	759G21	15
Actin related protein (P16arc)	BG936489	801J3	15
Actin related protein (P16arc)	BG936489	801O22	15
Actin related protein (P16arc)	BG936489	801P23	15
Actin related protein (P16arc)	BG936489	814I8	15
Actin related protein (P16arc)	BG936489	99K1	15
Actin related protein (P16arc)	BG936489	146L17	17
Actin related protein (P16arc)	BG936489	171J3	17
Actin related protein (P16arc)	BG936489	188A22	17
Actin related protein (P16arc)	BG936489	196I11	17
Actin related protein (P16arc)	BG936489	199E17	17
Actin related protein (P16arc)	BG936489	224F11	17
Actin related protein (P16arc)	BG936489	266C20	17
Actin related protein (P16arc)	BG936489	310L14	17
Actin related protein (P16arc)	BG936489	368K6	17
Actin related protein (P16arc)	BG936489	378P3	17
Actin related protein (P16arc)	BG936489	445E19	17
Actin related protein (P16arc)	BG936489	522F4	17
Actin related protein (P16arc)	BG936489	60E15	17
Actin related protein (P16arc)	BG936489	640O12	17
Actin related protein (P16arc)	BG936489	667A13	17
Actin related protein (P16arc)	BG936489	674P22	17
Actin related protein (P16arc)	BG936489	67D1	17
Actin related protein (P16arc)	BG936489	753E9	17
Actin related protein (P16arc)	BG936489	782A12	17
Actin related protein (P16arc)	BG936489	99P23	17
Actin related protein (P16arc)	BG936489	272I5	68
Actin related protein (P16arc)	BG936489	681H6	76
Actin related protein (P16arc)	BG936489	159E3	-
Actin related protein (P16arc)	BG936489	168L9	-
Actin related protein (P16arc)	BG936489	327J15	-
Actin related protein (P16arc)	BG936489	351M20	-
Actin related protein (P16arc)	BG936489	368K5	-
Actin related protein (P16arc)	BG936489	415H11	-
Actin related protein (P16arc)	BG936489	607G20	-
Actin related protein (P16arc)	BG936489	653F19	-
Actin related protein (P16arc)	BG936489	656L5	-
Actin related protein (P16arc)	BG936489	725A8	-
AMP deaminase	BG933799	155M16	5
AMP deaminase	BG933799	159E4	5
AMP deaminase	BG933799	301J23	5
AMP deaminase	BG933799	573B15	5
AMP deaminase	BG933799	608D19	5
AMP deaminase	BG933799	774I3	5
AMP deaminase	BG933799	779F3	5
AMP deaminase	BG933799	224E21	8
AMP deaminase	BG933799	225F7	8
AMP deaminase	BG933799	243K22	8
AMP deaminase	BG933799	248A16	8
AMP deaminase	BG933799	25E16	8
AMP deaminase	BG933799	284F2	8
AMP deaminase	BG933799	322G7	8
AMP deaminase	BG933799	324L14	8
AMP deaminase	BG933799	354M17	8
AMP deaminase	BG933799	379C15	8
AMP deaminase	BG933799	46D18	8
AMP deaminase	BG933799	478B5	8
AMP deaminase	BG933799	478P13	8
AMP deaminase	BG933799	48J5	8
AMP deaminase	BG933799	498F3	8
AMP deaminase	BG933799	499H4	8
AMP deaminase	BG933799	52M17	8
AMP deaminase	BG933799	543F7	8
AMP deaminase	BG933799	544B10	8
AMP deaminase	BG933799	598B16	8
AMP deaminase	BG933799	653I9	8
AMP deaminase	BG933799	666G14	8
AMP deaminase	BG933799	668K17	8
AMP deaminase	BG933799	705O4	8
AMP deaminase	BG933799	72J16	8
AMP deaminase	BG933799	749M20	8
AMP deaminase	BG933799	757K8	8
AMP deaminase	BG933799	766I21	8
AMP deaminase	BG933799	773H18	8
AMP deaminase	BG933799	774P2	8
AMP deaminase	BG933799	792H9	8
AMP deaminase	BG933799	793K8	8
AMP deaminase	BG933799	814H23	8
AMP deaminase	BG933799	85I5	8
AMP deaminase	BG933799	86J24	8
AMP deaminase	BG933799	90B18	8
AMP deaminase	BG933799	98I3	8
AMP deaminase	BG933799	99B17	8
AMP deaminase	BG933799	143I19	16
AMP deaminase	BG933799	169O5	33
AMP deaminase	BG933799	326F13	33
AMP deaminase	BG933799	387A9	33
AMP deaminase	BG933799	451G23	33
AMP deaminase	BG933799	455H4	33
AMP deaminase	BG933799	476E24	33
AMP deaminase	BG933799	788E10	33
AMP deaminase	BG933799	37H24	43
AMP deaminase	BG933799	585D23	43
AMP deaminase	BG933799	58N7	43
AMP deaminase	BG933799	681K3	43
AMP deaminase	BG933799	151B5	56
AMP deaminase	BG933799	331A2	56
AMP deaminase	BG933799	634B19	56
AMP deaminase	BG933799	689O16	66
AMP deaminase	BG933799	811B11	66
AMP deaminase	BG933799	210D18	73
AMP deaminase	BG933799	27M8	81
AMP deaminase	BG933799	149C20	-
AMP deaminase	BG933799	190J8	-
AMP deaminase	BG933799	197M3	-
AMP deaminase	BG933799	228L23	-
AMP deaminase	BG933799	301P23	-
AMP deaminase	BG933799	404E19	-
AMP deaminase	BG933799	603K16	-
AMP deaminase	BG933799	608A17	-
AMP deaminase	BG933799	611O20	-
AMP deaminase	BG933799	660L8	-
AMP deaminase	BG933799	84M14	-
AMP deaminase	BG933799	90P3	-
TAR DNA-binding protein	BG933794	335J7	1
TAR DNA-binding protein	BG933794	101P19	7
TAR DNA-binding protein	BG933794	116A18	7
TAR DNA-binding protein	BG933794	12B18	7
TAR DNA-binding protein	BG933794	162J17	7
TAR DNA-binding protein	BG933794	233B2	7
TAR DNA-binding protein	BG933794	235F2	7
TAR DNA-binding protein	BG933794	262H8	7
TAR DNA-binding protein	BG933794	265I18	7
TAR DNA-binding protein	BG933794	285F20	7
TAR DNA-binding protein	BG933794	28K19	7
TAR DNA-binding protein	BG933794	320H1	7
TAR DNA-binding protein	BG933794	354E20	7
TAR DNA-binding protein	BG933794	367A13	7
TAR DNA-binding protein	BG933794	389F8	7
TAR DNA-binding protein	BG933794	450E8	7
TAR DNA-binding protein	BG933794	452P19	7
TAR DNA-binding protein	BG933794	476E15	7
TAR DNA-binding protein	BG933794	502G16	7
TAR DNA-binding protein	BG933794	504I7	7
TAR DNA-binding protein	BG933794	506G2	7
TAR DNA-binding protein	BG933794	506H2	7
TAR DNA-binding protein	BG933794	520P9	7
TAR DNA-binding protein	BG933794	593O10	7
TAR DNA-binding protein	BG933794	614N2	7
TAR DNA-binding protein	BG933794	621J22	7
TAR DNA-binding protein	BG933794	621N3	7
TAR DNA-binding protein	BG933794	627G1	7
TAR DNA-binding protein	BG933794	653O24	7
TAR DNA-binding protein	BG933794	656L20	7
TAR DNA-binding protein	BG933794	6K23	7
TAR DNA-binding protein	BG933794	708J15	7
TAR DNA-binding protein	BG933794	726F12	7
TAR DNA-binding protein	BG933794	734C16	7
TAR DNA-binding protein	BG933794	79J20	7
TAR DNA-binding protein	BG933794	82O3	7
TAR DNA-binding protein	BG933794	222D4	20
TAR DNA-binding protein	BG933794	317D11	20
TAR DNA-binding protein	BG933794	345G19	20
TAR DNA-binding protein	BG933794	416M9	20
TAR DNA-binding protein	BG933794	439J23	20
TAR DNA-binding protein	BG933794	457P23	20
TAR DNA-binding protein	BG933794	493C19	20
TAR DNA-binding protein	BG933794	527L2	20
TAR DNA-binding protein	BG933794	527L23	20
TAR DNA-binding protein	BG933794	527P10	20
TAR DNA-binding protein	BG933794	55B8	20
TAR DNA-binding protein	BG933794	676F18	20
TAR DNA-binding protein	BG933794	680I19	20
TAR DNA-binding protein	BG933794	713B6	20
TAR DNA-binding protein	BG933794	713O8	20
TAR DNA-binding protein	BG933794	760A21	20
TAR DNA-binding protein	BG933794	761I14	20
TAR DNA-binding protein	BG933794	779D22	20
TAR DNA-binding protein	BG933794	780M21	20
TAR DNA-binding protein	BG933794	780O23	20
TAR DNA-binding protein	BG933794	7G11	20
TAR DNA-binding protein	BG933794	804F14	20
TAR DNA-binding protein	BG933794	289H5	-
TAR DNA-binding protein	BG933794	400D14	-
TAR DNA-binding protein	BG933794	403I7	-
TAR DNA-binding protein	BG933794	452D20	-
TAR DNA-binding protein	BG933794	526G3	-
TAR DNA-binding protein	BG933794	536J5	-
TAR DNA-binding protein	BG933794	53H11	-
TAR DNA-binding protein	BG933794	595H5	-
TAR DNA-binding protein	BG933794	628J9	-
TAR DNA-binding protein	BG933794	75P13	-
TAR DNA-binding protein	BG933794	792H10	-
Helicase	BG934675	107O1	6
Helicase	BG934675	104O11	16
Helicase	BG934675	143I19	16
Helicase	BG934675	151L24	16
Helicase	BG934675	157F16	16
Helicase	BG934675	231C10	16
Helicase	BG934675	240M4	16
Helicase	BG934675	242H13	16
Helicase	BG934675	259C10	16
Helicase	BG934675	280G5	16
Helicase	BG934675	298D16	16
Helicase	BG934675	314A4	16
Helicase	BG934675	318D8	16
Helicase	BG934675	341O3	16
Helicase	BG934675	360I14	16
Helicase	BG934675	365B2	16
Helicase	BG934675	379B18	16
Helicase	BG934675	403K15	16
Helicase	BG934675	451E5	16
Helicase	BG934675	464B5	16
Helicase	BG934675	536D13	16
Helicase	BG934675	562O8	16
Helicase	BG934675	583E10	16
Helicase	BG934675	596N23	16
Helicase	BG934675	659C4	16
Helicase	BG934675	66M9	16
Helicase	BG934675	67N5	16
Helicase	BG934675	709A7	16
Helicase	BG934675	725B19	16
Helicase	BG934675	757O5	16
Helicase	BG934675	760O1	16
Helicase	BG934675	769J24	16
Helicase	BG934675	780B13	16
Helicase	BG934675	783H16	16
Helicase	BG934675	802D1	16
Helicase	BG934675	86I11	16
Helicase	BG934675	106F8	18
Helicase	BG934675	190G11	18
Helicase	BG934675	206F21	18
Helicase	BG934675	211E24	18
Helicase	BG934675	234F8	18
Helicase	BG934675	278J3	18
Helicase	BG934675	324C20	18
Helicase	BG934675	372F20	18
Helicase	BG934675	468O21	18
Helicase	BG934675	474O24	18
Helicase	BG934675	501F15	18
Helicase	BG934675	52H11	18
Helicase	BG934675	545N9	18
Helicase	BG934675	570H9	18
Helicase	BG934675	577J20	18
Helicase	BG934675	655L10	18
Helicase	BG934675	69P5	18
Helicase	BG934675	710C7	18
Helicase	BG934675	743E3	18
Helicase	BG934675	766M19	18
Helicase	BG934675	780G14	18
Helicase	BG934675	780I17	18
Helicase	BG934675	795G13	18
Helicase	BG934675	807G12	18
Helicase	BG934675	808D14	18
Helicase	BG934675	103K11	31
Helicase	BG934675	213O1	31
Helicase	BG934675	242D18	31
Helicase	BG934675	268G10	31
Helicase	BG934675	270O2	31
Helicase	BG934675	273J4	31
Helicase	BG934675	332J14	31
Helicase	BG934675	332O17	31
Helicase	BG934675	364A7	31
Helicase	BG934675	382H14	31
Helicase	BG934675	382H15	31
Helicase	BG934675	412N20	31
Helicase	BG934675	449H20	31
Helicase	BG934675	473A18	31
Helicase	BG934675	518H11	31
Helicase	BG934675	544C12	31
Helicase	BG934675	622H14	31
Helicase	BG934675	634L5	31
Helicase	BG934675	778G16	31
Helicase	BG934675	781K13	31
Helicase	BG934675	78G2	31
Helicase	BG934675	96P18	31
Helicase	BG934675	115H16	32
Helicase	BG934675	12B5	32
Helicase	BG934675	143O15	32
Helicase	BG934675	232P7	32
Helicase	BG934675	286D4	32
Helicase	BG934675	36C7	32
Helicase	BG934675	454B18	32
Helicase	BG934675	500G15	32
Helicase	BG934675	506H4	32
Helicase	BG934675	534J18	32
Helicase	BG934675	66B11	32
Helicase	BG934675	698M4	32
Helicase	BG934675	720L13	32
Helicase	BG934675	740B8	32
Helicase	BG934675	765F17	32
Helicase	BG934675	801E19	32
Helicase	BG934675	127D7	36
Helicase	BG934675	129L20	36
Helicase	BG934675	187I4	36
Helicase	BG934675	197D3	36
Helicase	BG934675	251P12	36
Helicase	BG934675	44H16	36
Helicase	BG934675	662P7	36
Helicase	BG934675	700E22	36
Helicase	BG934675	776C20	36
Helicase	BG934675	134J21	38
Helicase	BG934675	303K24	38
Helicase	BG934675	398F8	38
Helicase	BG934675	41B18	38
Helicase	BG934675	71H20	38
Helicase	BG934675	10P21	47
Helicase	BG934675	546I22	47
Helicase	BG934675	682A6	47
Helicase	BG934675	714B20	47
Helicase	BG934675	102F7	-
Helicase	BG934675	136H10	-
Helicase	BG934675	172H2	-
Helicase	BG934675	234I6	-
Helicase	BG934675	266B3	-
Helicase	BG934675	318E5	-
Helicase	BG934675	356O12	-
Helicase	BG934675	396M10	-
Helicase	BG934675	397B16	-
Helicase	BG934675	411N1	-
Helicase	BG934675	488D12	-
Helicase	BG934675	504M18	-
Helicase	BG934675	510F13	-
Helicase	BG934675	532M4	-
Helicase	BG934675	555N21	-
Helicase	BG934675	584G3	-
Helicase	BG934675	616L2	-
Helicase	BG934675	624B23	-
Helicase	BG934675	636O8	-
Helicase	BG934675	637N14	-
Helicase	BG934675	65J4	-
Helicase	BG934675	673I5	-
Helicase	BG934675	75L2	-
Helicase	BG934675	798I17	-
Helicase	BG934675	96G14	-
Translation initiation factor 3	BE518514	14B17	34
Translation initiation factor 3	BE518514	183P20	34
Translation initiation factor 3	BE518514	241D4	34
Translation initiation factor 3	BE518514	244D15	34
Translation initiation factor 3	BE518514	270L3	34
Translation initiation factor 3	BE518514	27D18	34
Translation initiation factor 3	BE518514	489A23	34
Translation initiation factor 3	BE518514	528G6	34
Translation initiation factor 3	BE518514	538A1	34
Translation initiation factor 3	BE518514	714C7	34
Translation initiation factor 3	BE518514	715F12	34
Translation initiation factor 3	BE518514	747I13	34
Translation initiation factor 3	BE518514	808J17	34
Translation initiation factor 3	BE518514	363H8	55
Translation initiation factor 3	BE518514	539I23	55
Translation initiation factor 3	BE518514	722P21	55
Translation initiation factor 3	BE518514	748O13	55
Growth hormone	X14305	150H24	13
Growth hormone	X14305	169P22	13
Growth hormone	X14305	200A15	13
Growth hormone	X14305	220A7	13
Growth hormone	X14305	229J2	13
Growth hormone	X14305	231H5	13
Growth hormone	X14305	231N5	13
Growth hormone	X14305	234D14	13
Growth hormone	X14305	256D11	13
Growth hormone	X14305	286A9	13
Growth hormone	X14305	299J11	13
Growth hormone	X14305	307B2	13
Growth hormone	X14305	311B3	13
Growth hormone	X14305	342J1	13
Growth hormone	X14305	34J19	13
Growth hormone	X14305	395F7	13
Growth hormone	X14305	409H2	13
Growth hormone	X14305	414I16	13
Growth hormone	X14305	451P8	13
Growth hormone	X14305	45J16	13
Growth hormone	X14305	471F6	13
Growth hormone	X14305	49A14	13
Growth hormone	X14305	517P5	13
Growth hormone	X14305	543M14	13
Growth hormone	X14305	577H1	13
Growth hormone	X14305	582B22	13
Growth hormone	X14305	588H11	13
Growth hormone	X14305	593D21	13
Growth hormone	X14305	601H15	13
Growth hormone	X14305	609K2	13
Growth hormone	X14305	624H23	13
Growth hormone	X14305	627J8	13
Growth hormone	X14305	644I24	13
Growth hormone	X14305	65P1	13
Growth hormone	X14305	660I10	13
Growth hormone	X14305	753H11	13
Growth hormone	X14305	782L3	13
Growth hormone	X14305	789D9	13
Growth hormone	X14305	800F10	13
Growth hormone	X14305	89M8	13
Growth hormone	X14305	96H15	13
Growth hormone	X14305	99J8	13
Growth hormone	X14305	156C24	24
Growth hormone	X14305	178J19	24
Growth hormone	X14305	209N13	24
Growth hormone	X14305	250D17	24
Growth hormone	X14305	287H13	24
Growth hormone	X14305	298B10	24
Growth hormone	X14305	309G17	24
Growth hormone	X14305	31J15	24
Growth hormone	X14305	379C2	24
Growth hormone	X14305	43N9	24
Growth hormone	X14305	444M7	24
Growth hormone	X14305	472D20	24
Growth hormone	X14305	520H24	24
Growth hormone	X14305	565I14	24
Growth hormone	X14305	575I11	24
Growth hormone	X14305	618A16	24
Growth hormone	X14305	700F1	24
Growth hormone	X14305	76P4	24
Growth hormone	X14305	788I6	24
Growth hormone	X14305	803N16	24
Growth hormone	X14305	167K2	51
Growth hormone	X14305	424J4	51
Growth hormone	X14305	693I10	51
Growth hormone	X14305	322I1	74
Growth hormone	X14305	223E10	-
Growth hormone	X14305	291E1	-
Growth hormone	X14305	315D2	-
Growth hormone	X14305	537J3	-
Growth hormone	X14305	557D7	-
Growth hormone	X14305	579I21	-
Growth hormone	X14305	677C24	-
Growth hormone	X14305	795L1	-
Collagen type I	BG935839	112A6	10
Collagen type I	BG935839	159N16	10
Collagen type I	BG935839	18F9	10
Collagen type I	BG935839	19C14	10
Collagen type I	BG935839	212A5	10
Collagen type I	BG935839	223M15	10
Collagen type I	BG935839	225F20	10
Collagen type I	BG935839	244J24	10
Collagen type I	BG935839	245G24	10
Collagen type I	BG935839	252L14	10
Collagen type I	BG935839	253D11	10
Collagen type I	BG935839	288F8	10
Collagen type I	BG935839	316O24	10
Collagen type I	BG935839	369G20	10
Collagen type I	BG935839	36O23	10
Collagen type I	BG935839	377P17	10
Collagen type I	BG935839	388O17	10
Collagen type I	BG935839	390A1	10
Collagen type I	BG935839	412J19	10
Collagen type I	BG935839	449F21	10
Collagen type I	BG935839	459I8	10
Collagen type I	BG935839	498P10	10
Collagen type I	BG935839	523G8	10
Collagen type I	BG935839	546D14	10
Collagen type I	BG935839	546H14	10
Collagen type I	BG935839	546H16	10
Collagen type I	BG935839	549G23	10
Collagen type I	BG935839	549M23	10
Collagen type I	BG935839	562C12	10
Collagen type I	BG935839	576M20	10
Collagen type I	BG935839	598O22	10
Collagen type I	BG935839	59H19	10
Collagen type I	BG935839	675M13	10
Collagen type I	BG935839	690E19	10
Collagen type I	BG935839	694N1	10
Collagen type I	BG935839	751B21	10
Collagen type I	BG935839	787E23	10
Collagen type I	BG935839	151N24	11
Collagen type I	BG935839	177A11	11
Collagen type I	BG935839	180H1	11
Collagen type I	BG935839	180J3	11
Collagen type I	BG935839	225J21	11
Collagen type I	BG935839	254B18	11
Collagen type I	BG935839	331O4	11
Collagen type I	BG935839	356P14	11
Collagen type I	BG935839	360G9	11
Collagen type I	BG935839	36F18	11
Collagen type I	BG935839	45G11	11
Collagen type I	BG935839	465G7	11
Collagen type I	BG935839	478G16	11
Collagen type I	BG935839	490B22	11
Collagen type I	BG935839	494O19	11
Collagen type I	BG935839	530C15	11
Collagen type I	BG935839	532C8	11
Collagen type I	BG935839	548C20	11
Collagen type I	BG935839	548O20	11
Collagen type I	BG935839	569G5	11
Collagen type I	BG935839	589O21	11
Collagen type I	BG935839	594K4	11
Collagen type I	BG935839	618G9	11
Collagen type I	BG935839	669L12	11
Collagen type I	BG935839	67N7	11
Collagen type I	BG935839	735L21	11
Collagen type I	BG935839	747I14	11
Collagen type I	BG935839	759C20	11
Collagen type I	BG935839	274C16	17
Collagen type I	BG935839	34H4	17
Collagen type I	BG935839	378P3	17
Collagen type I	BG935839	764C19	17
Collagen type I	BG935839	171O7	23
Collagen type I	BG935839	196C11	23
Collagen type I	BG935839	336K7	23
Collagen type I	BG935839	381I8	23
Collagen type I	BG935839	527H5	23
Collagen type I	BG935839	647I10	23
Collagen type I	BG935839	672B10	23
Collagen type I	BG935839	703M24	23
Collagen type I	BG935839	740D2	23
Collagen type I	BG935839	784O22	23
Collagen type I	BG935839	78H7	23
Collagen type I	BG935839	89M5	23
Collagen type I	BG935839	111G11	48
Collagen type I	BG935839	111J5	48
Collagen type I	BG935839	281B16	48
Collagen type I	BG935839	728M24	48
Collagen type I	BG935839	109C20	64
Collagen type I	BG935839	43P15	64
Collagen type I	BG935839	43P15	64
Collagen type I	BG935839	245N12	69
Collagen type I	BG935839	127O9	72
Collagen type I	BG935839	213P17	-
Collagen type I	BG935839	255J10	-
Collagen type I	BG935839	287K24	-
Collagen type I	BG935839	386I9	-
Collagen type I	BG935839	544D22	-
Collagen type I	BG935839	618P18	-
Collagen type I	BG935839	647N7	-
Transducin alpha subunit	BG935084	224E21	8
Transducin alpha subunit	BG935084	225F7	8
Transducin alpha subunit	BG935084	248A16	8
Transducin alpha subunit	BG935084	478P13	8
Transducin alpha subunit	BG935084	52M17	8
Transducin alpha subunit	BG935084	598B16	8
Transducin alpha subunit	BG935084	653I9	8
Transducin alpha subunit	BG935084	666G14	8
Transducin alpha subunit	BG935084	668K17	8
Transducin alpha subunit	BG935084	72J16	8
Transducin alpha subunit	BG935084	766I21	8
Transducin alpha subunit	BG935084	774P2	8
Transducin alpha subunit	BG935084	814H23	8
Transducin alpha subunit	BG935084	90B18	8
Transducin alpha subunit	BG935084	98I3	8
Transducin alpha subunit	BG935084	155M22	21
Transducin alpha subunit	BG935084	26N5	21
Transducin alpha subunit	BG935084	394L14	21
Transducin alpha subunit	BG935084	415O11	21
Transducin alpha subunit	BG935084	451H22	21
Transducin alpha subunit	BG935084	451I17	21
Transducin alpha subunit	BG935084	475M9	21
Transducin alpha subunit	BG935084	568G10	21
Transducin alpha subunit	BG935084	584I6	21
Transducin alpha subunit	BG935084	61O3	21
Transducin alpha subunit	BG935084	653C3	21
Transducin alpha subunit	BG935084	709N7	21
Transducin alpha subunit	BG935084	108K18	25
Transducin alpha subunit	BG935084	108L17	25
Transducin alpha subunit	BG935084	240A11	25
Transducin alpha subunit	BG935084	43D14	25
Transducin alpha subunit	BG935084	486O6	25
Transducin alpha subunit	BG935084	509H16	25
Transducin alpha subunit	BG935084	5C8	25
Transducin alpha subunit	BG935084	681C1	25
Transducin alpha subunit	BG935084	815N24	25
Transducin alpha subunit	BG935084	331I2	46
Transducin alpha subunit	BG935084	416B16	58
Transducin alpha subunit	BG935084	116D1	-
Transducin alpha subunit	BG935084	166C9	-
Transducin alpha subunit	BG935084	259K19	-
Transducin alpha subunit	BG935084	266O1	-
Transducin alpha subunit	BG935084	413B23	-
Transducin alpha subunit	BG935084	456F1	-
Transducin alpha subunit	BG935084	52L15	-
Transducin alpha subunit	BG935084	628K11	-
Transducin alpha subunit	BG935084	660L8	-
Transducin alpha subunit	BG935084	741E22	-
Transducin alpha subunit	BG935084	813O18	-
		No contig assigned	-
